# Supplementary material for: Chemical Profile, Antioxidant, Antimicrobial, and Anticancer Activities of the Water-Ethanol Extract of Pulicaria undulata Growing in the Oasis of Central Saudi Arabian Desert
Source: Plants (Basel). 2021 Aug 31;10(9):1811. doi: 10.3390/plants10091811 (PMC8472717; doi:10.3390/plants10091811)
Supplement: Supplementary file 1 [file plants-10-01811-s001.zip]

Archive with 1 entries (1 files):
- plants-1323288-SUPPL.xlsx
