# Supplementary material for: Chemical Profile, Antioxidant, Antimicrobial, and Anticancer Activities of the Water-Ethanol Extract of Pulicaria undulata Growing in the Oasis of Central Saudi Arabian Desert
Source: Plants (Basel). 2021 Aug 31;10(9):1811. doi: 10.3390/plants10091811 (PMC8472717; doi:10.3390/plants10091811)
Supplement: Supplementary file 1 [file plants-10-01811-s001.zip › plants-1323288-SUPPL.xlsx]

## Sheet: Quantitative analysis 
				reading 1				reading 2				reading 3						Mean	STD
	TFC			0.4263	3.35895	33.5895		0.4053	3.27702	32.7702		0.4257	3.35661	33.5661				33.3086	0.466442
	TFC			0.3149	1.14303	11.4303		0.3009	1.10965	11.0965		0.253	0.995471	9.95471				10.8272	0.773785
	TAA			0.4384	3.15865	15.7932		0.5024	3.48618	17.4309		0.5636	3.79939	18.9969				17.407	1.60198
	TPTZ			2.6767	8.50167	42.5084		3.2381	10.0655	50.3273		3.1084	9.70418	48.5209				47.1188	4.09368
	MCA			0.4786	0.2091	1.84578	9.22888	0.4619	0.2258	1.93678	9.68392	0.5427	0.145	1.49646	7.48229			8.79837	1.16224
	DPPH			0.1194	0.8786	3.82487	19.1243	0.1184	0.8796	3.82842	19.1421	0.1186	0.8794	3.82771	19.1385			19.135	0.00939876

## Sheet: MTT assay
	Concentration	Fibroblast			Average	S.D	n	S.E		MCF-7			Average	S.D	n	S.E		PANC-1			Average	S.D	n	S.E		K562			Average	S.D	n	S.E
	1000	73.0453	75.5144	68.5185	72.3594	3.54801	3	2.04845		38.8889	34.9794	43.4156	39.0947	4.22187	3	2.4375		54.5267	58.4362	52.4691	55.144	3.03105	3	1.74998		44.856	45.0617	43.0041	44.3073	1.13324	3	0.654277
	500	79.6296	94.856	97.3251	90.6036	9.58356	3	5.53307		46.5021	50.8231	44.2387	47.1879	3.34534	3	1.93143		52.6749	70.5761	64.8148	62.6886	9.13805	3	5.27586		56.3786	53.7037	51.8518	53.978	2.27581	3	1.31394
	250	88.4774	81.07	85.1852	84.9108	3.71132	3	2.14273		58.0247	67.284	59.6708	61.6598	4.9397	3	2.85194		68.93	67.284	59.8765	65.3635	4.82261	3	2.78434		71.1934	72.2222	77.9835	73.7997	3.65962	3	2.11288
	125	92.7984	103.086	91.7695	95.8848	6.25797	3	3.61304		94.2387	91.7695	78.8066	88.2716	8.2894	3	4.78589		85.5967	62.7572	65.0206	71.1248	12.584	3	7.26538		77.1605	83.5391	74.4856	78.3951	4.65129	3	2.68543
	62.5	98.1482	102.881	97.5309	99.5199	2.92685	3	1.68982		90.1235	100.823	83.9506	91.6324	8.5368	3	4.92872		91.7695	78.3951	85.8025	85.3224	6.70015	3	3.86834		61.5226	66.2551	77.9835	68.5871	8.4746	3	4.89282
	31.25	93.2099	93.8272	101.235	96.0905	4.46556	3	2.57819		98.1482	89.0947	96.5021	94.5816	4.82261	3	2.78433		95.679	82.3045	97.9424	91.9753	8.45126	3	4.87934		70.1646	69.3416	77.572	72.3594	4.53298	3	2.61712
	15.625	88.8889	101.646	90.3292	93.6214	6.98681	3	4.03383		110.082	100.823	103.704	104.87	4.73849	3	2.73577		92.3868	98.5597	96.2963	95.7476	3.12279	3	1.80294		70.5761	68.107	63.3745	67.3525	3.65962	3	2.11288

## Sheet: Annexin V assay
	Untreated
	DMSO
	IC50 of extract
	Double IC50 of extract

## Sheet: Negative-mode chromatogram
	0-5 minutes expanded:
	5-15 minutes expanded:

## Sheet: Mass spectra 
	Isosakuranin							Eugenol rutinoside								kaempferol 3-(2G-rhamnosylrutinoside)
	Kaempferol-3-O-rutinoside							Rutin								Hyperoside
	Genistin								3,7-dirhamnosyl- Quercetin								Luteolin 7-O-glucoside
	6-Gingerol									Hydroxyoctadecatrienoic acid								Palmitoleic acid
	3-Hydroxydodecanedioic
									9-Hexadecenoic acid									Linoleic acid
									Oleic acid								Stearic acid

## Sheet: Plant Photograph 
	Photographs for the plant captured 11 April 2021, from the area where it was collected
